# Supplementary material for: DREB1 and DREB2 Genes in Garlic (Allium sativum L.): Genome-Wide Identification, Characterization, and Stress Response
Source: Plants (Basel). 2023 Jul 3;12(13):2538. doi: 10.3390/plants12132538 (PMC10347091; doi:10.3390/plants12132538)
Supplement: Supplementary file 1 [file plants-12-02538-s001.zip]

Archive with 1 entries (1 files):
- plants-2476232-Supplementary Materials.xlsx
