# Supplementary material for: DREB1 and DREB2 Genes in Garlic (Allium sativum L.): Genome-Wide Identification, Characterization, and Stress Response
Source: Plants (Basel). 2023 Jul 3;12(13):2538. doi: 10.3390/plants12132538 (PMC10347091; doi:10.3390/plants12132538)
Supplement: Supplementary file 1 [file plants-12-02538-s001.zip › plants-2476232-Supplementary Materials.xlsx]

## Sheet: Suppl.
The DREB1 and DREB2 subfamily genes in garlic (Allium sativum L.): genome-wide identification, characterization and expression response to cold stress and Fusarium infection
Mikhail A. Filyushin*, Olga K. Anisimova, Anna V. Shchennikova, Elena Z. Kochieva
Federal Research Centre “Fundamentals of Biotechnology” of the Russian Academy of Sciences, Moscow; michel7753@mail.ru (M.A.F.); lelikanis@yandex.ru (O.K.A.) ; shchennikova@yandex.ru (A.V.S.); ekochieva@yandex.ru (E.Z.K.)
*Correspondence: michel7753@mail.ru (M.A.F.)
Table S1: List of primers for AsaDREB gene expression analysis. Table S2. Differences (p-values) in the expression level of the AsaDREB genes between different garlic organs. Table S3: Differences (p-values) in the expression level of the AsaDREB genes in the roots of A. sativum FBR-resistant cv. Sarmat and FBR-susceptible cv. Strelets in response to F. proliferatum infection compared to uninfect…

## Sheet: Table S1
Supplementary Table S1. List of primers for AsaDREB gene expression analysis
Gene	Primer sequences (5´→3´)	Application
AsaDREB1.1	GAAATGTTCCGGCCCAGCGAT	qRT-PCR
	GGATCCATCAGCATCCCTCTC
AsaDREB1.2	GTAGGTATGTGGATGAGGAGATG
	CAGGACTCATTCTCATTGGACTT
AsaDREB1.3	TGAGATGATGCGGTTTTTGAACGT
	CACTCCGGCGCAAACGTCA
AsaDREB1.4	GTTTCTGAACGACGACGATTCG
	GATATCATTCTCGACCTCGTAGTA
AsaDREB1.5	TGGAACAGGAGGACGATGGC
	CATCATTCTGGACTTCGCTGTAG
AsaDREB1.6/AsaDREB1.7	CCAAGAGCTCCTGCCCTAGA
	TCGCTCAAACTGTAATCGGCCA
AsaDREB1.8	CCCTAGGGACATCCAACAGG
	CACCTCCACTTCACTAAAACTGC
AsaDREB2.1	AGCACGGCCGTCAGGAAAG
	CTACTGATTCTCCCCGCCGT
AsaDREB2.2	AGCACGGCCGTCAGGAAAG
	TACTGATTGTCCCCGGCGC
AsaDREB2.3	GGAAGTGGATGAAGGTGTTCAG
	TGTCCCCATGCAAATCCTCCA
AsaDREB2.4	CAAGGGCCAACAAAAGGGTGG
	GCTACCCATTTACCCCATGTTC
AsaDREB2.5	GATGCAGGAAAAGGAAACCTAGG
	ATCCGCTGGTGGATGAAGATTG
AsaDREB2.6	AGTGCATGCAAAAGGGCCAG
	GCTACCCATTTACCCCATGTTC
AsaDREB2.7	TACACCCTCCATTGCCGATTC
	GCAGAACTGGTTCTCCGGTC
AsaDREB2.8	CTCTGCAGCCCTGATTCATGG
	GCAAGAGAAGTTGCAGCTGCC
GAPDH	TGGTGCAGCTAGCGTTGGAGAC
	CCATGTTTGTTGTTGGTGTGAATGAG
UBQ	AAGCCAAGATACAGGACAAG
	GCATACCACCTCTCAATCTC

## Sheet: Table S2
Supplementary Table S2. Differences (p-values) in the expression level of the AsaDREB genes between different garlic organs
AsDREB1.1	Bonferroni's multiple comparisons test	Mean Diff,	95,00% CI of diff,	Below threshold?	Summary	Adjusted P Value			p-value data for Figure 5
	roots vs. stems	0.005353	0,004799 to 0,005907	Yes	****	<0,0001	A-B
	roots vs. bulbs	0.005541	0,004987 to 0,006095	Yes	****	<0,0001	A-C
	roots vs. pseudostems	0.004879	0,004325 to 0,005433	Yes	****	<0,0001	A-D
	roots vs. leaves	0.003195	0,002641 to 0,003749	Yes	****	<0,0001	A-E
	roots vs. peduncles	0.005938	0,005384 to 0,006492	Yes	****	<0,0001	A-F
	roots vs. receptacle	0.005956	0,005402 to 0,006510	Yes	****	<0,0001	A-G
	roots vs. air bulbs	0.005604	0,005050 to 0,006158	Yes	****	<0,0001	A-H
	stems vs. bulbs	0.0001886	-0,0003654 to 0,0007425	No	ns	>0,9999	B-C
	stems vs. pseudostems	-0.0004742	-0,001028 to 7,981e-005	No	ns	0.1558	B-D
	stems vs. leaves	-0.002158	-0,002712 to -0,001604	Yes	****	<0,0001	B-E
	stems vs. peduncles	0.0005856	3,161e-005 to 0,001140	Yes	*	0.0319	B-F
	stems vs. receptacle	0.0006036	4,961e-005 to 0,001158	Yes	*	0.0247	B-G
	stems vs. air bulbs	0.000251	-0,0003030 to 0,0008049	No	ns	>0,9999	B-H
	bulbs vs. pseudostems	-0.0006627	-0,001217 to -0,0001088	Yes	*	0.0107	C-D
	bulbs vs. leaves	-0.002347	-0,002901 to -0,001793	Yes	****	<0,0001	C-E
	bulbs vs. peduncles	0.000397	-0,0001570 to 0,0009510	No	ns	0.4599	C-F
	bulbs vs. receptacle	0.000415	-0,0001390 to 0,0009690	No	ns	0.3583	C-G
	bulbs vs. air bulbs	6.24e-05	-0,0004916 to 0,0006164	No	ns	>0,9999	C-H
	pseudostems vs. leaves	-0.001684	-0,002238 to -0,001130	Yes	****	<0,0001	D-E
	pseudostems vs. peduncles	0.00106	0,0005058 to 0,001614	Yes	****	<0,0001	D-F
	pseudostems vs. receptacle	0.001078	0,0005238 to 0,001632	Yes	****	<0,0001	D-G
	pseudostems vs. air bulbs	0.0007251	0,0001712 to 0,001279	Yes	**	0.0045	D-H
	leaves vs. peduncles	0.002744	0,002190 to 0,003298	Yes	****	<0,0001	E-F
	leaves vs. receptacle	0.002762	0,002208 to 0,003316	Yes	****	<0,0001	E-G
	leaves vs. air bulbs	0.002409	0,001855 to 0,002963	Yes	****	<0,0001	E-H
	peduncles vs. receptacle	1.8e-05	-0,0005360 to 0,0005720	No	ns	>0,9999	F-G
	peduncles vs. air bulbs	-0.0003346	-0,0008886 to 0,0002194	No	ns	>0,9999	F-H
	receptacle vs. air bulbs	-0.0003526	-0,0009066 to 0,0002014	No	ns	0.8418	G-H
AsDREB1.2	Bonferroni's multiple comparisons test	Mean Diff,	95,00% CI of diff,	Below threshold?	Summary	Adjusted P Value
	roots vs. stems	0.03001	0,02246 to 0,03757	Yes	****	<0,0001	A-B
	roots vs. bulbs	0.04183	0,03428 to 0,04938	Yes	****	<0,0001	A-C
	roots vs. pseudostems	0.03807	0,03051 to 0,04562	Yes	****	<0,0001	A-D
	roots vs. leaves	0.01198	0,004426 to 0,01953	Yes	***	0.0006	A-E
	roots vs. peduncles	0.04289	0,03534 to 0,05044	Yes	****	<0,0001	A-F
	roots vs. receptacle	0.04296	0,03540 to 0,05051	Yes	****	<0,0001	A-G
	roots vs. air bulbs	0.0411	0,03355 to 0,04865	Yes	****	<0,0001	A-H
	stems vs. bulbs	0.01182	0,004265 to 0,01937	Yes	***	0.0007	B-C
	stems vs. pseudostems	0.008052	0,0005004 to 0,01560	Yes	*	0.0297	B-D
	stems vs. leaves	-0.01804	-0,02559 to -0,01048	Yes	****	<0,0001	B-E
	stems vs. peduncles	0.01288	0,005325 to 0,02043	Yes	***	0.0003	B-F
	stems vs. receptacle	0.01294	0,005391 to 0,02049	Yes	***	0.0002	B-G
	stems vs. air bulbs	0.01109	0,003536 to 0,01864	Yes	**	0.0014	B-H
	bulbs vs. pseudostems	-0.003765	-0,01132 to 0,003787	No	ns	>0,9999	C-D
	bulbs vs. leaves	-0.02985	-0,03741 to -0,02230	Yes	****	<0,0001	C-E
	bulbs vs. peduncles	0.00106	-0,006492 to 0,008612	No	ns	>0,9999	C-F
	bulbs vs. receptacle	0.001125	-0,006427 to 0,008677	No	ns	>0,9999	C-G
	bulbs vs. air bulbs	-0.0007294	-0,008281 to 0,006823	No	ns	>0,9999	C-H
	pseudostems vs. leaves	-0.02609	-0,03364 to -0,01854	Yes	****	<0,0001	D-E
	pseudostems vs. peduncles	0.004825	-0,002727 to 0,01238	No	ns	0.8273	D-F
	pseudostems vs. receptacle	0.00489	-0,002662 to 0,01244	No	ns	0.7755	D-G
	pseudostems vs. air bulbs	0.003036	-0,004516 to 0,01059	No	ns	>0,9999	D-H
	leaves vs. peduncles	0.03091	0,02336 to 0,03846	Yes	****	<0,0001	E-F
	leaves vs. receptacle	0.03098	0,02343 to 0,03853	Yes	****	<0,0001	E-G
	leaves vs. air bulbs	0.02912	0,02157 to 0,03668	Yes	****	<0,0001	E-H
	peduncles vs. receptacle	6.557e-05	-0,007486 to 0,007617	No	ns	>0,9999	F-G
	peduncles vs. air bulbs	-0.001789	-0,009341 to 0,005763	No	ns	>0,9999	F-H
	receptacle vs. air bulbs	-0.001855	-0,009406 to 0,005697	No	ns	>0,9999	G-H
AsDREB1.3	Bonferroni's multiple comparisons test	Mean Diff,	95,00% CI of diff,	Below threshold?	Summary	Adjusted P Value
	roots vs. stems	0.007156	0,005593 to 0,008719	Yes	****	<0,0001	A-B
	roots vs. bulbs	0.007837	0,006274 to 0,009400	Yes	****	<0,0001	A-C
	roots vs. pseudostems	0.003889	0,002326 to 0,005452	Yes	****	<0,0001	A-D
	roots vs. leaves	0.004995	0,003432 to 0,006557	Yes	****	<0,0001	A-E
	roots vs. peduncles	0.01144	0,009874 to 0,01300	Yes	****	<0,0001	A-F
	roots vs. receptacle	0.01142	0,009859 to 0,01298	Yes	****	<0,0001	A-G
	roots vs. air bulbs	0.01116	0,009600 to 0,01273	Yes	****	<0,0001	A-H
	stems vs. bulbs	0.0006809	-0,0008819 to 0,002244	No	ns	>0,9999	B-C
	stems vs. pseudostems	-0.003267	-0,004830 to -0,001705	Yes	****	<0,0001	B-D
	stems vs. leaves	-0.002162	-0,003724 to -0,0005988	Yes	**	0.0026	B-E
	stems vs. peduncles	0.00428	0,002718 to 0,005843	Yes	****	<0,0001	B-F
	stems vs. receptacle	0.004266	0,002703 to 0,005829	Yes	****	<0,0001	B-G
	stems vs. air bulbs	0.004007	0,002444 to 0,005570	Yes	****	<0,0001	B-H
	bulbs vs. pseudostems	-0.003948	-0,005511 to -0,002385	Yes	****	<0,0001	C-D
	bulbs vs. leaves	-0.002842	-0,004405 to -0,001280	Yes	***	0.0001	C-E
	bulbs vs. peduncles	0.003599	0,002037 to 0,005162	Yes	****	<0,0001	C-F
	bulbs vs. receptacle	0.003585	0,002022 to 0,005148	Yes	****	<0,0001	C-G
	bulbs vs. air bulbs	0.003326	0,001763 to 0,004889	Yes	****	<0,0001	C-H
	pseudostems vs. leaves	0.001106	-0,0004570 to 0,002669	No	ns	0.493	D-E
	pseudostems vs. peduncles	0.007548	0,005985 to 0,009110	Yes	****	<0,0001	D-F
	pseudostems vs. receptacle	0.007533	0,005971 to 0,009096	Yes	****	<0,0001	D-G
	pseudostems vs. air bulbs	0.007274	0,005711 to 0,008837	Yes	****	<0,0001	D-H
	leaves vs. peduncles	0.006442	0,004879 to 0,008005	Yes	****	<0,0001	E-F
	leaves vs. receptacle	0.006428	0,004865 to 0,007990	Yes	****	<0,0001	E-G
	leaves vs. air bulbs	0.006168	0,004606 to 0,007731	Yes	****	<0,0001	E-H
	peduncles vs. receptacle	-1.428e-05	-0,001577 to 0,001549	No	ns	>0,9999	F-G
	peduncles vs. air bulbs	-0.0002736	-0,001836 to 0,001289	No	ns	>0,9999	F-H
	receptacle vs. air bulbs	-0.0002593	-0,001822 to 0,001303	No	ns	>0,9999	G-H
AsDREB1.4	Bonferroni's multiple comparisons test	Mean Diff,	95,00% CI of diff,	Below threshold?	Summary	Adjusted P Value
	roots vs. stems	0.03485	0,02912 to 0,04057	Yes	****	<0,0001	A-B
	roots vs. bulbs	0.03926	0,03353 to 0,04499	Yes	****	<0,0001	A-C
	roots vs. pseudostems	0.009638	0,003909 to 0,01537	Yes	***	0.0003	A-D
	roots vs. leaves	-0.0261	-0,03183 to -0,02037	Yes	****	<0,0001	A-E
	roots vs. peduncles	0.05121	0,04548 to 0,05694	Yes	****	<0,0001	A-F
	roots vs. receptacle	0.0512	0,04547 to 0,05693	Yes	****	<0,0001	A-G
	roots vs. air bulbs	0.04565	0,03992 to 0,05138	Yes	****	<0,0001	A-H
	stems vs. bulbs	0.004414	-0,001315 to 0,01014	No	ns	0.304	B-C
	stems vs. pseudostems	-0.02521	-0,03094 to -0,01948	Yes	****	<0,0001	B-D
	stems vs. leaves	-0.06095	-0,06668 to -0,05522	Yes	****	<0,0001	B-E
	stems vs. peduncles	0.01636	0,01063 to 0,02209	Yes	****	<0,0001	B-F
	stems vs. receptacle	0.01635	0,01063 to 0,02208	Yes	****	<0,0001	B-G
	stems vs. air bulbs	0.01081	0,005077 to 0,01653	Yes	****	<0,0001	B-H
	bulbs vs. pseudostems	-0.02962	-0,03535 to -0,02389	Yes	****	<0,0001	C-D
	bulbs vs. leaves	-0.06536	-0,07109 to -0,05963	Yes	****	<0,0001	C-E
	bulbs vs. peduncles	0.01195	0,006219 to 0,01768	Yes	****	<0,0001	C-F
	bulbs vs. receptacle	0.01194	0,006212 to 0,01767	Yes	****	<0,0001	C-G
	bulbs vs. air bulbs	0.006392	0,0006635 to 0,01212	Yes	*	0.0201	C-H
	pseudostems vs. leaves	-0.03574	-0,04147 to -0,03001	Yes	****	<0,0001	D-E
	pseudostems vs. peduncles	0.04157	0,03584 to 0,04730	Yes	****	<0,0001	D-F
	pseudostems vs. receptacle	0.04156	0,03583 to 0,04729	Yes	****	<0,0001	D-G
	pseudostems vs. air bulbs	0.03601	0,03029 to 0,04174	Yes	****	<0,0001	D-H
	leaves vs. peduncles	0.07731	0,07158 to 0,08304	Yes	****	<0,0001	E-F
	leaves vs. receptacle	0.0773	0,07157 to 0,08303	Yes	****	<0,0001	E-G
	leaves vs. air bulbs	0.07175	0,06603 to 0,07748	Yes	****	<0,0001	E-H
	peduncles vs. receptacle	-7.133e-06	-0,005736 to 0,005722	No	ns	>0,9999	F-G
	peduncles vs. air bulbs	-0.005555	-0,01128 to 0,0001735	No	ns	0.0635	F-H
	receptacle vs. air bulbs	-0.005548	-0,01128 to 0,0001806	No	ns	0.0641	G-H
AsDREB1.5	Bonferroni's multiple comparisons test	Mean Diff,	95,00% CI of diff,	Below threshold?	Summary	Adjusted P Value
	roots vs. stems	0.0185	0,01702 to 0,01998	Yes	****	<0,0001	A-B
	roots vs. bulbs	0.02317	0,02169 to 0,02465	Yes	****	<0,0001	A-C
	roots vs. pseudostems	0.02041	0,01893 to 0,02189	Yes	****	<0,0001	A-D
	roots vs. leaves	0.01533	0,01385 to 0,01681	Yes	****	<0,0001	A-E
	roots vs. peduncles	0.02602	0,02454 to 0,02750	Yes	****	<0,0001	A-F
	roots vs. receptacle	0.02596	0,02448 to 0,02744	Yes	****	<0,0001	A-G
	roots vs. air bulbs	0.0251	0,02362 to 0,02657	Yes	****	<0,0001	A-H
	stems vs. bulbs	0.004673	0,003195 to 0,006152	Yes	****	<0,0001	B-C
	stems vs. pseudostems	0.001908	0,0004299 to 0,003387	Yes	**	0.0052	B-D
	stems vs. leaves	-0.003169	-0,004648 to -0,001691	Yes	****	<0,0001	B-E
	stems vs. peduncles	0.007519	0,006040 to 0,008997	Yes	****	<0,0001	B-F
	stems vs. receptacle	0.007459	0,005981 to 0,008938	Yes	****	<0,0001	B-G
	stems vs. air bulbs	0.006596	0,005117 to 0,008075	Yes	****	<0,0001	B-H
	bulbs vs. pseudostems	-0.002765	-0,004243 to -0,001286	Yes	****	<0,0001	C-D
	bulbs vs. leaves	-0.007842	-0,009321 to -0,006364	Yes	****	<0,0001	C-E
	bulbs vs. peduncles	0.002846	0,001367 to 0,004324	Yes	****	<0,0001	C-F
	bulbs vs. receptacle	0.002786	0,001308 to 0,004265	Yes	****	<0,0001	C-G
	bulbs vs. air bulbs	0.001923	0,0004444 to 0,003401	Yes	**	0.0048	C-H
	pseudostems vs. leaves	-0.005078	-0,006556 to -0,003599	Yes	****	<0,0001	D-E
	pseudostems vs. peduncles	0.00561	0,004132 to 0,007089	Yes	****	<0,0001	D-F
	pseudostems vs. receptacle	0.005551	0,004072 to 0,007029	Yes	****	<0,0001	D-G
	pseudostems vs. air bulbs	0.004688	0,003209 to 0,006166	Yes	****	<0,0001	D-H
	leaves vs. peduncles	0.01069	0,009209 to 0,01217	Yes	****	<0,0001	E-F
	leaves vs. receptacle	0.01063	0,009150 to 0,01211	Yes	****	<0,0001	E-G
	leaves vs. air bulbs	0.009765	0,008287 to 0,01124	Yes	****	<0,0001	E-H
	peduncles vs. receptacle	-5.944e-05	-0,001538 to 0,001419	No	ns	>0,9999	F-G
	peduncles vs. air bulbs	-0.0009227	-0,002401 to 0,0005559	No	ns	0.9233	F-H
	receptacle vs. air bulbs	-0.0008632	-0,002342 to 0,0006153	No	ns	>0,9999	G-H
AsDREB1.8	Bonferroni's multiple comparisons test	Mean Diff,	95,00% CI of diff,	Below threshold?	Summary	Adjusted P Value
	roots vs. stems	0.01769	0,01139 to 0,02399	Yes	****	<0,0001	A-B
	roots vs. bulbs	0.01885	0,01255 to 0,02515	Yes	****	<0,0001	A-C
	roots vs. pseudostems	-0.002655	-0,008956 to 0,003646	No	ns	>0,9999	A-D
	roots vs. leaves	-0.01353	-0,01983 to -0,007230	Yes	****	<0,0001	A-E
	roots vs. peduncles	0.02743	0,02113 to 0,03373	Yes	****	<0,0001	A-F
	roots vs. receptacle	0.02743	0,02113 to 0,03373	Yes	****	<0,0001	A-G
	roots vs. air bulbs	0.02356	0,01726 to 0,02986	Yes	****	<0,0001	A-H
	stems vs. bulbs	0.001159	-0,005142 to 0,007460	No	ns	>0,9999	B-C
	stems vs. pseudostems	-0.02034	-0,02665 to -0,01404	Yes	****	<0,0001	B-D
	stems vs. leaves	-0.03122	-0,03752 to -0,02492	Yes	****	<0,0001	B-E
	stems vs. peduncles	0.009742	0,003441 to 0,01604	Yes	***	0.0008	B-F
	stems vs. receptacle	0.009737	0,003436 to 0,01604	Yes	***	0.0008	B-G
	stems vs. air bulbs	0.005869	-0,0004323 to 0,01217	No	ns	0.086	B-H
	bulbs vs. pseudostems	-0.0215	-0,02780 to -0,01520	Yes	****	<0,0001	C-D
	bulbs vs. leaves	-0.03238	-0,03868 to -0,02608	Yes	****	<0,0001	C-E
	bulbs vs. peduncles	0.008583	0,002282 to 0,01488	Yes	**	0.003	C-F
	bulbs vs. receptacle	0.008578	0,002277 to 0,01488	Yes	**	0.003	C-G
	bulbs vs. air bulbs	0.00471	-0,001591 to 0,01101	No	ns	0.363	C-H
	pseudostems vs. leaves	-0.01088	-0,01718 to -0,004575	Yes	***	0.0002	D-E
	pseudostems vs. peduncles	0.03009	0,02379 to 0,03639	Yes	****	<0,0001	D-F
	pseudostems vs. receptacle	0.03008	0,02378 to 0,03638	Yes	****	<0,0001	D-G
	pseudostems vs. air bulbs	0.02621	0,01991 to 0,03251	Yes	****	<0,0001	D-H
	leaves vs. peduncles	0.04096	0,03466 to 0,04726	Yes	****	<0,0001	E-F
	leaves vs. receptacle	0.04096	0,03466 to 0,04726	Yes	****	<0,0001	E-G
	leaves vs. air bulbs	0.03709	0,03079 to 0,04339	Yes	****	<0,0001	E-H
	peduncles vs. receptacle	-4.733e-06	-0,006306 to 0,006297	No	ns	>0,9999	F-G
	peduncles vs. air bulbs	-0.003873	-0,01017 to 0,002428	No	ns	0.9894	F-H
	receptacle vs. air bulbs	-0.003868	-0,01017 to 0,002433	No	ns	0.9949	G-H
AsDREB2.1	Bonferroni's multiple comparisons test	Mean Diff,	95,00% CI of diff,	Below threshold?	Summary	Adjusted P Value
	roots vs. stems	0	-0,0007576 to 0,0007576	No	ns	>0,9999	A-B
	roots vs. bulbs	0	-0,0007576 to 0,0007576	No	ns	>0,9999	A-C
	roots vs. pseudostems	0	-0,0007576 to 0,0007576	No	ns	>0,9999	A-D
	roots vs. leaves	0	-0,0007576 to 0,0007576	No	ns	>0,9999	A-E
	roots vs. peduncles	-0.0007743	-0,001393 to -0,0001557	Yes	*	0.0154	A-F
	roots vs. receptacle	-0.0007058	-0,001324 to -8,715e-005	Yes	*	0.0253	A-G
	roots vs. air bulbs	-0.001382	-0,002000 to -0,0007633	Yes	***	0.0006	A-H
	stems vs. bulbs	0	-0,0007576 to 0,0007576	No	ns	>0,9999	B-C
	stems vs. pseudostems	0	-0,0007576 to 0,0007576	No	ns	>0,9999	B-D
	stems vs. leaves	0	-0,0007576 to 0,0007576	No	ns	>0,9999	B-E
	stems vs. peduncles	-0.0007743	-0,001393 to -0,0001557	Yes	*	0.0154	B-F
	stems vs. receptacle	-0.0007058	-0,001324 to -8,715e-005	Yes	*	0.0253	B-G
	stems vs. air bulbs	-0.001382	-0,002000 to -0,0007633	Yes	***	0.0006	B-H
	bulbs vs. pseudostems	0	-0,0007576 to 0,0007576	No	ns	>0,9999	C-D
	bulbs vs. leaves	0	-0,0007576 to 0,0007576	No	ns	>0,9999	C-E
	bulbs vs. peduncles	-0.0007743	-0,001393 to -0,0001557	Yes	*	0.0154	C-F
	bulbs vs. receptacle	-0.0007058	-0,001324 to -8,715e-005	Yes	*	0.0253	C-G
	bulbs vs. air bulbs	-0.001382	-0,002000 to -0,0007633	Yes	***	0.0006	C-H
	pseudostems vs. leaves	0	-0,0007576 to 0,0007576	No	ns	>0,9999	D-E
	pseudostems vs. peduncles	-0.0007743	-0,001393 to -0,0001557	Yes	*	0.0154	D-F
	pseudostems vs. receptacle	-0.0007058	-0,001324 to -8,715e-005	Yes	*	0.0253	D-G
	pseudostems vs. air bulbs	-0.001382	-0,002000 to -0,0007633	Yes	***	0.0006	D-H
	leaves vs. peduncles	-0.0007743	-0,001393 to -0,0001557	Yes	*	0.0154	E-F
	leaves vs. receptacle	-0.0007058	-0,001324 to -8,715e-005	Yes	*	0.0253	E-G
	leaves vs. air bulbs	-0.001382	-0,002000 to -0,0007633	Yes	***	0.0006	E-H
	peduncles vs. receptacle	6.853e-05	-0,0003689 to 0,0005060	No	ns	>0,9999	F-G
	peduncles vs. air bulbs	-0.0006076	-0,001045 to -0,0001701	Yes	**	0.0088	F-H
	receptacle vs. air bulbs	-0.0006761	-0,001114 to -0,0002387	Yes	**	0.0049	G-H
AsDREB2.2	Bonferroni's multiple comparisons test	Mean Diff,	95,00% CI of diff,	Below threshold?	Summary	Adjusted P Value
	roots vs. stems	-0.0003656	-0,0006166 to -0,0001147	Yes	**	0.0015	A-B
	roots vs. bulbs	-0.0006609	-0,0009118 to -0,0004099	Yes	****	<0,0001	A-C
	roots vs. pseudostems	-0.001266	-0,001517 to -0,001015	Yes	****	<0,0001	A-D
	roots vs. leaves	-0.001265	-0,001516 to -0,001014	Yes	****	<0,0001	A-E
	roots vs. peduncles	-0.0003372	-0,0005881 to -8,628e-005	Yes	**	0.0035	A-F
	roots vs. receptacle	-0.0003586	-0,0006095 to -0,0001077	Yes	**	0.0018	A-G
	roots vs. air bulbs	-0.0007251	-0,0009760 to -0,0004742	Yes	****	<0,0001	A-H
	stems vs. bulbs	-0.0002952	-0,0005462 to -4,431e-005	Yes	*	0.0125	B-C
	stems vs. pseudostems	-0.0009004	-0,001151 to -0,0006495	Yes	****	<0,0001	B-D
	stems vs. leaves	-0.0008994	-0,001150 to -0,0006485	Yes	****	<0,0001	B-E
	stems vs. peduncles	2.843e-05	-0,0002225 to 0,0002794	No	ns	>0,9999	B-F
	stems vs. receptacle	7.033e-06	-0,0002439 to 0,0002580	No	ns	>0,9999	B-G
	stems vs. air bulbs	-0.0003595	-0,0006104 to -0,0001085	Yes	**	0.0018	B-H
	bulbs vs. pseudostems	-0.0006052	-0,0008561 to -0,0003543	Yes	****	<0,0001	C-D
	bulbs vs. leaves	-0.0006042	-0,0008551 to -0,0003533	Yes	****	<0,0001	C-E
	bulbs vs. peduncles	0.0003237	7,275e-005 to 0,0005746	Yes	**	0.0052	C-F
	bulbs vs. receptacle	0.0003023	5,135e-005 to 0,0005532	Yes	*	0.0101	C-G
	bulbs vs. air bulbs	-6.423e-05	-0,0003152 to 0,0001867	No	ns	>0,9999	C-H
	pseudostems vs. leaves	1e-06	-0,0002499 to 0,0002519	No	ns	>0,9999	D-E
	pseudostems vs. peduncles	0.0009289	0,0006779 to 0,001180	Yes	****	<0,0001	D-F
	pseudostems vs. receptacle	0.0009075	0,0006565 to 0,001158	Yes	****	<0,0001	D-G
	pseudostems vs. air bulbs	0.000541	0,0002900 to 0,0007919	Yes	****	<0,0001	D-H
	leaves vs. peduncles	0.0009279	0,0006769 to 0,001179	Yes	****	<0,0001	E-F
	leaves vs. receptacle	0.0009065	0,0006555 to 0,001157	Yes	****	<0,0001	E-G
	leaves vs. air bulbs	0.00054	0,0002890 to 0,0007909	Yes	****	<0,0001	E-H
	peduncles vs. receptacle	-2.14e-05	-0,0002723 to 0,0002295	No	ns	>0,9999	F-G
	peduncles vs. air bulbs	-0.0003879	-0,0006388 to -0,0001370	Yes	***	0.0008	F-H
	receptacle vs. air bulbs	-0.0003665	-0,0006174 to -0,0001156	Yes	**	0.0015	G-H
AsDREB2.3	Bonferroni's multiple comparisons test	Mean Diff,	95,00% CI of diff,	Below threshold?	Summary	Adjusted P Value
	roots vs. stems	0	-0,003259 to 0,003259	No	ns	>0,9999	A-B
	roots vs. bulbs	-0.0001343	-0,002795 to 0,002526	No	ns	>0,9999	A-C
	roots vs. pseudostems	-0.008481	-0,01114 to -0,005820	Yes	****	<0,0001	A-D
	roots vs. leaves	0	-0,003259 to 0,003259	No	ns	>0,9999	A-E
	roots vs. peduncles	-5.834e-05	-0,002719 to 0,002602	No	ns	>0,9999	A-F
	roots vs. receptacle	0	-0,003259 to 0,003259	No	ns	>0,9999	A-G
	roots vs. air bulbs	-0.0001635	-0,002824 to 0,002497	No	ns	>0,9999	A-H
	stems vs. bulbs	-0.0001343	-0,002795 to 0,002526	No	ns	>0,9999	B-C
	stems vs. pseudostems	-0.008481	-0,01114 to -0,005820	Yes	****	<0,0001	B-D
	stems vs. leaves	0	-0,003259 to 0,003259	No	ns	>0,9999	B-E
	stems vs. peduncles	-5.834e-05	-0,002719 to 0,002602	No	ns	>0,9999	B-F
	stems vs. receptacle	0	-0,003259 to 0,003259	No	ns	>0,9999	B-G
	stems vs. air bulbs	-0.0001635	-0,002824 to 0,002497	No	ns	>0,9999	B-H
	bulbs vs. pseudostems	-0.008347	-0,01023 to -0,006465	Yes	****	<0,0001	C-D
	bulbs vs. leaves	0.0001343	-0,002526 to 0,002795	No	ns	>0,9999	C-E
	bulbs vs. peduncles	7.596e-05	-0,001805 to 0,001957	No	ns	>0,9999	C-F
	bulbs vs. receptacle	0.0001343	-0,002526 to 0,002795	No	ns	>0,9999	C-G
	bulbs vs. air bulbs	-2.917e-05	-0,001911 to 0,001852	No	ns	>0,9999	C-H
	pseudostems vs. leaves	0.008481	0,005820 to 0,01114	Yes	****	<0,0001	D-E
	pseudostems vs. peduncles	0.008423	0,006541 to 0,01030	Yes	****	<0,0001	D-F
	pseudostems vs. receptacle	0.008481	0,005820 to 0,01114	Yes	****	<0,0001	D-G
	pseudostems vs. air bulbs	0.008318	0,006436 to 0,01020	Yes	****	<0,0001	D-H
	leaves vs. peduncles	-5.834e-05	-0,002719 to 0,002602	No	ns	>0,9999	E-F
	leaves vs. receptacle	0	-0,003259 to 0,003259	No	ns	>0,9999	E-G
	leaves vs. air bulbs	-0.0001635	-0,002824 to 0,002497	No	ns	>0,9999	E-H
	peduncles vs. receptacle	5.834e-05	-0,002602 to 0,002719	No	ns	>0,9999	F-G
	peduncles vs. air bulbs	-0.0001051	-0,001987 to 0,001776	No	ns	>0,9999	F-H
	receptacle vs. air bulbs	-0.0001635	-0,002824 to 0,002497	No	ns	>0,9999	G-H
AsDREB2.5	Bonferroni's multiple comparisons test	Mean Diff,	95,00% CI of diff,	Below threshold?	Summary	Adjusted P Value
	roots vs. stems	-0.0003721	-0,005341 to 0,004597	No	ns	>0,9999	A-B
	roots vs. bulbs	-0.0002443	-0,005213 to 0,004725	No	ns	>0,9999	A-C
	roots vs. pseudostems	-0.002546	-0,007515 to 0,002423	No	ns	>0,9999	A-D
	roots vs. leaves	-0.002707	-0,007676 to 0,002262	No	ns	>0,9999	A-E
	roots vs. peduncles	-0.005432	-0,01040 to -0,0004626	Yes	*	0.024	A-F
	roots vs. receptacle	-0.005995	-0,01096 to -0,001026	Yes	**	0.0099	A-G
	roots vs. air bulbs	-0.02549	-0,03046 to -0,02052	Yes	****	<0,0001	A-H
	stems vs. bulbs	0.0001278	-0,004841 to 0,005097	No	ns	>0,9999	B-C
	stems vs. pseudostems	-0.002174	-0,007143 to 0,002795	No	ns	>0,9999	B-D
	stems vs. leaves	-0.002335	-0,007304 to 0,002634	No	ns	>0,9999	B-E
	stems vs. peduncles	-0.005059	-0,01003 to -9,051e-005	Yes	*	0.0433	B-F
	stems vs. receptacle	-0.005623	-0,01059 to -0,0006536	Yes	*	0.0178	B-G
	stems vs. air bulbs	-0.02512	-0,03008 to -0,02015	Yes	****	<0,0001	B-H
	bulbs vs. pseudostems	-0.002302	-0,007271 to 0,002667	No	ns	>0,9999	C-D
	bulbs vs. leaves	-0.002463	-0,007432 to 0,002506	No	ns	>0,9999	C-E
	bulbs vs. peduncles	-0.005187	-0,01016 to -0,0002183	Yes	*	0.0354	C-F
	bulbs vs. receptacle	-0.00575	-0,01072 to -0,0007814	Yes	*	0.0145	C-G
	bulbs vs. air bulbs	-0.02524	-0,03021 to -0,02027	Yes	****	<0,0001	C-H
	pseudostems vs. leaves	-0.000161	-0,005130 to 0,004808	No	ns	>0,9999	D-E
	pseudostems vs. peduncles	-0.002886	-0,007854 to 0,002083	No	ns	>0,9999	D-F
	pseudostems vs. receptacle	-0.003449	-0,008418 to 0,001520	No	ns	0.5464	D-G
	pseudostems vs. air bulbs	-0.02294	-0,02791 to -0,01797	Yes	****	<0,0001	D-H
	leaves vs. peduncles	-0.002725	-0,007693 to 0,002244	No	ns	>0,9999	E-F
	leaves vs. receptacle	-0.003288	-0,008257 to 0,001681	No	ns	0.6979	E-G
	leaves vs. air bulbs	-0.02278	-0,02775 to -0,01781	Yes	****	<0,0001	E-H
	peduncles vs. receptacle	-0.0005631	-0,005532 to 0,004406	No	ns	>0,9999	F-G
	peduncles vs. air bulbs	-0.02006	-0,02503 to -0,01509	Yes	****	<0,0001	F-H
	receptacle vs. air bulbs	-0.01949	-0,02446 to -0,01452	Yes	****	<0,0001	G-H
AsDREB2.6	Bonferroni's multiple comparisons test	Mean Diff,	95,00% CI of diff,	Below threshold?	Summary	Adjusted P Value
	roots vs. stems	-0.0006473	-0,001568 to 0,0002729	No	ns	0.5087	A-B
	roots vs. bulbs	-0.0007958	-0,001716 to 0,0001244	No	ns	0.1453	A-C
	roots vs. pseudostems	-0.002735	-0,003655 to -0,001815	Yes	****	<0,0001	A-D
	roots vs. leaves	-0.002507	-0,003427 to -0,001587	Yes	****	<0,0001	A-E
	roots vs. peduncles	-0.004495	-0,005415 to -0,003575	Yes	****	<0,0001	A-F
	roots vs. receptacle	-0.002335	-0,003255 to -0,001415	Yes	****	<0,0001	A-G
	roots vs. air bulbs	-0.005636	-0,006556 to -0,004715	Yes	****	<0,0001	A-H
	stems vs. bulbs	-0.0001485	-0,001069 to 0,0007717	No	ns	>0,9999	B-C
	stems vs. pseudostems	-0.002088	-0,003008 to -0,001167	Yes	****	<0,0001	B-D
	stems vs. leaves	-0.00186	-0,002780 to -0,0009397	Yes	****	<0,0001	B-E
	stems vs. peduncles	-0.003848	-0,004768 to -0,002927	Yes	****	<0,0001	B-F
	stems vs. receptacle	-0.001688	-0,002608 to -0,0007673	Yes	***	0.0001	B-G
	stems vs. air bulbs	-0.004988	-0,005909 to -0,004068	Yes	****	<0,0001	B-H
	bulbs vs. pseudostems	-0.001939	-0,002859 to -0,001019	Yes	****	<0,0001	C-D
	bulbs vs. leaves	-0.001711	-0,002632 to -0,0007912	Yes	****	<0,0001	C-E
	bulbs vs. peduncles	-0.003699	-0,004619 to -0,002779	Yes	****	<0,0001	C-F
	bulbs vs. receptacle	-0.001539	-0,002459 to -0,0006188	Yes	***	0.0003	C-G
	bulbs vs. air bulbs	-0.00484	-0,005760 to -0,003920	Yes	****	<0,0001	C-H
	pseudostems vs. leaves	0.0002277	-0,0006925 to 0,001148	No	ns	>0,9999	D-E
	pseudostems vs. peduncles	-0.00176	-0,002680 to -0,0008398	Yes	****	<0,0001	D-F
	pseudostems vs. receptacle	0.0004001	-0,0005201 to 0,001320	No	ns	>0,9999	D-G
	pseudostems vs. air bulbs	-0.002901	-0,003821 to -0,001980	Yes	****	<0,0001	D-H
	leaves vs. peduncles	-0.001988	-0,002908 to -0,001068	Yes	****	<0,0001	E-F
	leaves vs. receptacle	0.0001724	-0,0007478 to 0,001093	No	ns	>0,9999	E-G
	leaves vs. air bulbs	-0.003128	-0,004049 to -0,002208	Yes	****	<0,0001	E-H
	peduncles vs. receptacle	0.00216	0,001240 to 0,003080	Yes	****	<0,0001	F-G
	peduncles vs. air bulbs	-0.001141	-0,002061 to -0,0002205	Yes	**	0.0077	F-H
	receptacle vs. air bulbs	-0.003301	-0,004221 to -0,002381	Yes	****	<0,0001	G-H
AsDREB2.8	Bonferroni's multiple comparisons test	Mean Diff,	95,00% CI of diff,	Below threshold?	Summary	Adjusted P Value
	roots vs. stems	-0.001877	-0,003418 to -0,0003364	Yes	**	0.0091	A-B
	roots vs. bulbs	-0.005143	-0,006683 to -0,003602	Yes	****	<0,0001	A-C
	roots vs. pseudostems	-0.004102	-0,005643 to -0,002561	Yes	****	<0,0001	A-D
	roots vs. leaves	-0.002907	-0,004448 to -0,001366	Yes	****	<0,0001	A-E
	roots vs. peduncles	-0.00131	-0,002851 to 0,0002307	No	ns	0.1629	A-F
	roots vs. receptacle	-0.001449	-0,002990 to 9,160e-005	No	ns	0.08	A-G
	roots vs. air bulbs	-0.002796	-0,004337 to -0,001256	Yes	***	0.0001	A-H
	stems vs. bulbs	-0.003265	-0,004806 to -0,001725	Yes	****	<0,0001	B-C
	stems vs. pseudostems	-0.002225	-0,003766 to -0,0006842	Yes	**	0.0016	B-D
	stems vs. leaves	-0.00103	-0,002570 to 0,0005110	No	ns	0.6637	B-E
	stems vs. peduncles	0.0005671	-0,0009736 to 0,002108	No	ns	>0,9999	B-F
	stems vs. receptacle	0.000428	-0,001113 to 0,001969	No	ns	>0,9999	B-G
	stems vs. air bulbs	-0.0009193	-0,002460 to 0,0006214	No	ns	>0,9999	B-H
	bulbs vs. pseudostems	0.00104	-0,0005002 to 0,002581	No	ns	0.6296	C-D
	bulbs vs. leaves	0.002236	0,0006950 to 0,003776	Yes	**	0.0016	C-E
	bulbs vs. peduncles	0.003833	0,002292 to 0,005373	Yes	****	<0,0001	C-F
	bulbs vs. receptacle	0.003693	0,002153 to 0,005234	Yes	****	<0,0001	C-G
	bulbs vs. air bulbs	0.002346	0,0008054 to 0,003887	Yes	***	0.0009	C-H
	pseudostems vs. leaves	0.001195	-0,0003454 to 0,002736	No	ns	0.2915	D-E
	pseudostems vs. peduncles	0.002792	0,001251 to 0,004333	Yes	***	0.0001	D-F
	pseudostems vs. receptacle	0.002653	0,001112 to 0,004194	Yes	***	0.0002	D-G
	pseudostems vs. air bulbs	0.001306	-0,0002351 to 0,002846	No	ns	0.1666	D-H
	leaves vs. peduncles	0.001597	5,610e-005 to 0,003138	Yes	*	0.0375	E-F
	leaves vs. receptacle	0.001458	-8,300e-005 to 0,002998	No	ns	0.0765	E-G
	leaves vs. air bulbs	0.0001104	-0,001430 to 0,001651	No	ns	>0,9999	E-H
	peduncles vs. receptacle	-0.0001391	-0,001680 to 0,001402	No	ns	>0,9999	F-G
	peduncles vs. air bulbs	-0.001486	-0,003027 to 5,427e-005	No	ns	0.066	F-H
	receptacle vs. air bulbs	-0.001347	-0,002888 to 0,0001934	No	ns	0.1347	G-H

## Sheet: Table S3
Supplementary Table S3. Differences (p-values) in the expression level of the AsaDREB genes in the roots of A. sativum FBR-resistant cv. Sarmat and FBR-susceptible cv. Strelets in response to F. proliferatum infection compared to uninfected control
								p-value data for Figure 6
AsDREB1.1	Bonferroni's multiple comparisons test	Mean Diff,	95,00% CI of diff,	Below threshold?	Summary	Adjusted P Value		C - control
cv. Sarmat	C 24h vs. E 24 hpi	-1.516	-16,33 to 13,30	No	ns	>0,9999		E - experiment
	C 96 h vs. E 96 hpi	-94.52	-105,0 to -84,05	Yes	****	<0,0001
	E 24 hpi vs. E 96 hpi	-92.34	-102,8 to -81,86	Yes	****	<0,0001
	C 24h vs. C 96h	0.6681	-14,15 to 15,48	No	ns	>0,9999
cv. Strelets	C 24h vs. E 24 hpi	-0.8369	-11,31 to 9,640	No	ns	>0,9999
	C 96 h vs. E 96 hpi	-15.18	-25,65 to -4,699	Yes	**	0.001
	E 24 hpi vs. E 96 hpi	-15.58	-26,06 to -5,104	Yes	***	0.0007
	C 24h vs. C 96h	-1.242	-11,72 to 9,235	No	ns	>0,9999
AsDREB1.2	Bonferroni's multiple comparisons test	Mean Diff,	95,00% CI of diff,	Below threshold?	Summary	Adjusted P Value
cv. Sarmat	C 24h vs. E 24 hpi	-9.541	-338,3 to 319,3	No	ns	>0,9999
	C 96 h vs. E 96 hpi	-2643	-2875 to -2410	Yes	****	<0,0001
	E 24 hpi vs. E 96 hpi	-2632	-2865 to -2400	Yes	****	<0,0001
	C 24h vs. C 96h	0.8023	-328,0 to 329,6	No	ns	>0,9999
cv. Strelets	C 24h vs. E 24 hpi	-13.95	-246,5 to 218,5	No	ns	>0,9999
	C 96 h vs. E 96 hpi	-309.9	-542,4 to -77,41	Yes	**	0.003
	E 24 hpi vs. E 96 hpi	-297.5	-530,0 to -64,96	Yes	**	0.0048
	C 24h vs. C 96h	-1.503	-234,0 to 231,0	No	ns	>0,9999
AsDREB1.3	Bonferroni's multiple comparisons test	Mean Diff,	95,00% CI of diff,	Below threshold?	Summary	Adjusted P Value
cv. Sarmat	C 24h vs. E 24 hpi	-0.923	-3,120 to 1,274	No	ns	>0,9999
	C 96 h vs. E 96 hpi	-36.33	-37,89 to -34,78	Yes	****	<0,0001
	E 24 hpi vs. E 96 hpi	-34.64	-36,20 to -33,09	Yes	****	<0,0001
	C 24h vs. C 96h	0.7698	-1,427 to 2,967	No	ns	>0,9999
cv. Strelets	C 24h vs. E 24 hpi	-0.9022	-2,456 to 0,6515	No	ns	0.8383
	C 96 h vs. E 96 hpi	-6.698	-8,252 to -5,145	Yes	****	<0,0001
	E 24 hpi vs. E 96 hpi	-9.748	-11,30 to -8,194	Yes	****	<0,0001
	C 24h vs. C 96h	-3.952	-5,506 to -2,398	Yes	****	<0,0001
AsDREB1.4	Bonferroni's multiple comparisons test	Mean Diff,	95,00% CI of diff,	Below threshold?	Summary	Adjusted P Value
cv. Sarmat	C 24h vs. E 24 hpi	-32.84	-81,72 to 16,05	No	ns	0.4929
	C 96 h vs. E 96 hpi	-576.1	-610,7 to -541,5	Yes	****	<0,0001
	E 24 hpi vs. E 96 hpi	-543.4	-578,0 to -508,9	Yes	****	<0,0001
	C 24h vs. C 96h	-0.182	-49,07 to 48,71	No	ns	>0,9999
cv. Strelets	C 24h vs. E 24 hpi	-24.78	-59,34 to 9,793	No	ns	0.3724
	C 96 h vs. E 96 hpi	-134.8	-169,3 to -100,2	Yes	****	<0,0001
	E 24 hpi vs. E 96 hpi	-118.9	-153,4 to -84,30	Yes	****	<0,0001
	C 24h vs. C 96h	-8.876	-43,45 to 25,69	No	ns	>0,9999
AsDREB1.5	Bonferroni's multiple comparisons test	Mean Diff,	95,00% CI of diff,	Below threshold?	Summary	Adjusted P Value
cv. Sarmat	C 24h vs. E 24 hpi	-1.138	-8,759 to 6,483	No	ns	>0,9999
	C 96 h vs. E 96 hpi	-83.5	-88,89 to -78,11	Yes	****	<0,0001
	E 24 hpi vs. E 96 hpi	-81.79	-87,18 to -76,40	Yes	****	<0,0001
	C 24h vs. C 96h	0.5719	-7,049 to 8,193	No	ns	>0,9999
cv. Strelets	C 24h vs. E 24 hpi	-2.34	-7,729 to 3,048	No	ns	>0,9999
	C 96 h vs. E 96 hpi	-21.08	-26,47 to -15,70	Yes	****	<0,0001
	E 24 hpi vs. E 96 hpi	-23.32	-28,71 to -17,93	Yes	****	<0,0001
	C 24h vs. C 96h	-4.578	-9,966 to 0,8109	No	ns	0.1529
AsDREB1.8	Bonferroni's multiple comparisons test	Mean Diff,	95,00% CI of diff,	Below threshold?	Summary	Adjusted P Value
cv. Sarmat	C 24h vs. E 24 hpi	-50.97	-162,9 to 60,91	No	ns	>0,9999
	C 96 h vs. E 96 hpi	-974.5	-1054 to -895,4	Yes	****	<0,0001
	E 24 hpi vs. E 96 hpi	-923.8	-1003 to -844,7	Yes	****	<0,0001
	C 24h vs. C 96h	-0.2848	-112,2 to 111,6	No	ns	>0,9999
cv. Strelets	C 24h vs. E 24 hpi	-42.71	-121,8 to 36,41	No	ns	>0,9999
	C 96 h vs. E 96 hpi	-161.1	-240,2 to -81,99	Yes	****	<0,0001
	E 24 hpi vs. E 96 hpi	-134.4	-213,5 to -55,29	Yes	****	<0,0001
	C 24h vs. C 96h	-16.01	-95,12 to 63,10	No	ns	>0,9999
AsDREB2.2	Bonferroni's multiple comparisons test	Mean Diff,	95,00% CI of diff,	Below threshold?	Summary	Adjusted P Value
cv. Sarmat	C 24h vs. E 24 hpi	-3.189	-5,800 to -0,5789	Yes	**	0.008
	C 96 h vs. E 96 hpi	-17.39	-19,23 to -15,54	Yes	****	<0,0001
	E 24 hpi vs. E 96 hpi	-13.7	-15,55 to -11,86	Yes	****	<0,0001
	C 24h vs. C 96h	0.4953	-2,115 to 3,106	No	ns	>0,9999
cv. Strelets	C 24h vs. E 24 hpi	-3.76	-5,606 to -1,914	Yes	****	<0,0001
	C 96 h vs. E 96 hpi	-4.478	-6,324 to -2,632	Yes	****	<0,0001
	E 24 hpi vs. E 96 hpi	0.09421	-1,752 to 1,940	No	ns	>0,9999
	C 24h vs. C 96h	0.8126	-1,033 to 2,659	No	ns	>0,9999
AsDREB2.5	Bonferroni's multiple comparisons test	Mean Diff,	95,00% CI of diff,	Below threshold?	Summary	Adjusted P Value
cv. Sarmat	C 24h vs. E 24 hpi	0.2339	-0,1409 to 0,6087	No	ns	0.6547
	C 96 h vs. E 96 hpi	1.203	0,9383 to 1,468	Yes	****	<0,0001
	E 24 hpi vs. E 96 hpi	-1.114	-1,379 to -0,8494	Yes	****	<0,0001
	C 24h vs. C 96h	-2.084	-2,459 to -1,709	Yes	****	<0,0001
cv. Strelets	C 24h vs. E 24 hpi	0.3188	0,05379 to 0,5838	Yes	**	0.0094
	C 96 h vs. E 96 hpi	3.37	3,105 to 3,635	Yes	****	<0,0001
	E 24 hpi vs. E 96 hpi	0.2036	-0,06139 to 0,4686	No	ns	0.2664
	C 24h vs. C 96h	-2.848	-3,113 to -2,583	Yes	****	<0,0001
AsDREB2.6	Bonferroni's multiple comparisons test	Mean Diff,	95,00% CI of diff,	Below threshold?	Summary	Adjusted P Value
cv. Sarmat	C 24h vs. E 24 hpi	-2.507	-4,602 to -0,4128	Yes	**	0.0099
	C 96 h vs. E 96 hpi	-17.07	-18,55 to -15,58	Yes	****	<0,0001
	E 24 hpi vs. E 96 hpi	-14.49	-15,98 to -13,01	Yes	****	<0,0001
	C 24h vs. C 96h	0.06449	-2,030 to 2,159	No	ns	>0,9999
cv. Strelets	C 24h vs. E 24 hpi	-5.788	-7,269 to -4,307	Yes	****	<0,0001
	C 96 h vs. E 96 hpi	-4.743	-6,225 to -3,262	Yes	****	<0,0001
	E 24 hpi vs. E 96 hpi	1.482	0,0006770 to 2,963	Yes	*	0.0498
	C 24h vs. C 96h	0.437	-1,044 to 1,918	No	ns	>0,9999
AsDREB2.8	Bonferroni's multiple comparisons test	Mean Diff,	95,00% CI of diff,	Below threshold?	Summary	Adjusted P Value
cv. Sarmat	C 24h vs. E 24 hpi	-0.9283	-1,273 to -0,5839	Yes	****	<0,0001
	C 96 h vs. E 96 hpi	-4.597	-4,840 to -4,353	Yes	****	<0,0001
	E 24 hpi vs. E 96 hpi	-2.896	-3,139 to -2,652	Yes	****	<0,0001
	C 24h vs. C 96h	0.7728	0,4285 to 1,117	Yes	****	<0,0001
cv. Strelets	C 24h vs. E 24 hpi	1.075	0,8315 to 1,318	Yes	****	<0,0001
	C 96 h vs. E 96 hpi	-1.384	-1,627 to -1,140	Yes	****	<0,0001
	E 24 hpi vs. E 96 hpi	-0.4548	-0,6982 to -0,2113	Yes	****	<0,0001
	C 24h vs. C 96h	2.004	1,760 to 2,247	Yes	****	<0,0001

## Sheet: Table S4
Supplementary Table S4. Differences (p-values) in the expression level of the AsaDREB genes in the roots of A. sativum cv. Sarmat and cv. Strelets in response to cold stress compared to unstressed control
		cv. Sarmat				cv. Strelets
		2h	4h	6h	24h	2h	4h	6h	24h
	AsaDREB1.1 (0h)	<0,0001	0.0002	0.0009	<0,0001	<0,0001	0.0002	0.0002	0.0004
	AsaDREB1.2 (0h)	0.0021	<0,0001	0.0003	0.0005	0.0004	<0,0001	0.0002	0.0041
	AsaDREB1.3 (0h)	<0,0001	<0,0001	<0,0001	<0,0001	<0,0001	<0,0001	<0,0001	<0,0001
	AsaDREB1.4 (0h)	<0,0001	<0,0001	<0,0001	<0,0001	<0,0001	<0,0001	<0,0001	<0,0001
	AsaDREB1.5 (0h)	<0,0001	<0,0001	<0,0001	<0,0001	<0,0001	<0,0001	<0,0001	0.0004
	AsaDREB1.8 (0h)	<0,0001	<0,0001	<0,0001	<0,0001	<0,0001	<0,0001	<0,0001	<0,0001
	AsaDREB2.2 (0h)	0.2281	0.9955	0.1172	0.9212	0.9019	0.1499	0.2794	0.0745
	AsaDREB2.5 (0h)	0.0406	0.0003	0.0005	<0,0001	0.1235	0.0143	0.2482	0.1344
	AsaDREB2.6 (0h)	0.0431	0.0085	0.0006	0.1825	0.5965	0.0069	0.0308	0.2951
	AsaDREB2.8 (0h)	0.0978	0.3195	0.1743	0.0202	0.1592	0.0768	0.0923	0.2233
	*p < 0.01 (in black) indicates significant difference; insignificant values are in red

## Sheet: Figure S1
Supplementary Figure S1. Alignment of the AsaDREB1.1–1.8 (a) and AtDREB2.1–2.8 (b) proteins with their homologs from Arabidopsis thaliana (NCBI IDs are indicated). Gray-shaded regions are 70–100% identical, red frame indicates AP2 domain. Consensuses typical for DREB proteins are underlined

## Sheet: Figure S2
Supplementary Figure S2. Evolutionary relationships among DREB proteins from Allium sativum (blue), Arabidopsis thaliana (red) and Zea mays (green). The unrooted dendrogram was constructed using the Neighbor-Joining method (bootstrap test: 1,000 replicates) in MEGA 7.0.26

## Sheet: Figure S3
Supplementary Figure S3. Expression of the selected AsaDREB genes in the leaves of A. sativum cv. Strelets and cv. Sarmat after cold stress (+4 °C for 2, 4, 6, and 24 h). The data were normalized to GAPDH and UBQ mRNA levels; *p < 0.01 compared to control (0 h).
